# Supplementary material for: In Situ Co-Amorphization of Olanzapine in the Matrix and on the Coat of Pellets
Source: Pharmaceutics. 2022 Nov 24;14(12):2587. doi: 10.3390/pharmaceutics14122587 (PMC9783598; doi:10.3390/pharmaceutics14122587)
Supplement: Supplementary file 1 [file pharmaceutics-14-02587-s001.zip]

Archive with 1 entries (1 files):
- pharmaceutics-2007325-supplementary.pdf
